# Supplementary material for: Textural Classification of Commercial Foodstuffs for Dysphagia Using Back-Extrusion Test
Source: Foods. 2025 Oct 31;14(21):3741. doi: 10.3390/foods14213741 (PMC12611084; doi:10.3390/foods14213741)
Supplement: Supplementary file 1 [file foods-14-03741-s001.zip]

Archive with 1 entries (1 files):
- foods-3891587-supplementary.pdf
